# Supplementary material for: Navigating the Labial Artery: A Safer Approach to Submucosal Lip Filler Techniques
Source: Life (Basel). 2025 Mar 21;15(4):509. doi: 10.3390/life15040509 (PMC12028560; doi:10.3390/life15040509)
Supplement: Supplementary file 1 [file life-15-00509-s001.zip]

Archive with 1 entries (1 files):
- life-3460928-supplementary.mp4
